# Supplementary material for: The complete mitochondrial genome sequence of Scolopendra mutilans L. Koch, 1878 (Scolopendromorpha, Scolopendridae), with a comparative analysis of other centipede genomes
Source: Zookeys. 2020 Apr 8;925:73–88. doi: 10.3897/zookeys.925.47820 (PMC7197263; doi:10.3897/zookeys.925.47820)
Supplement: Supplementary material 1 — Table S1 [file zookeys-925-073-s001.xlsx]

## Sheet: Sheet1
Table S1: The ω value of 13 PCGs
gene	ω value
atp6	0.00432
atp8	0.00433
cob	0.00431
cox1	0.00431
cox2	0.00432
cox3	0.00433
nad1	0.0043
nad2	0.00426
nad3	0.0043
nad4	0.00436
nad4l	0.00424
nad5	0.00429
nad6	0.00431
